# Supplementary material for: Molecular Identification and Acid Stress Response of an Acidithiobacillus thiooxidans Strain Isolated from Rio Tinto (Spain)
Source: Int J Mol Sci. 2023 Aug 29;24(17):13391. doi: 10.3390/ijms241713391 (PMC10487802; doi:10.3390/ijms241713391)
Supplement: Supplementary file 1 [file ijms-24-13391-s001.zip]

Archive with 1 entries (1 files):
- ijms-2552981-supplementary.pdf
